# Supplementary material for: Immunomodulatory Effects Associated with Cladribine Treatment
Source: Cells. 2021 Dec 10;10(12):3488. doi: 10.3390/cells10123488 (PMC8700070; doi:10.3390/cells10123488)
Supplement: Supplementary file 1 [file cells-10-03488-s001.zip]

Archive with 1 entries (1 files):
- cells-1424259-supplementary.pdf
